# Supplementary material for: Synergism between the Antidepressant Sertraline and Caspofungin as an Approach to Minimise the Virulence and Resistance in the Dermatophyte Trichophyton rubrum
Source: J Fungi (Basel). 2022 Aug 3;8(8):815. doi: 10.3390/jof8080815 (PMC9409809; doi:10.3390/jof8080815)
Supplement: Supplementary file 1 [file jof-08-00815-s001.zip]

Archive with 1 entries (1 files):
- jof-1826942-supplementary.pdf
